# Supplementary material for: Locomotor deficits in a mouse model of ALS are paralleled by loss of V1-interneuron connections onto fast motor neurons
Source: Nat Commun. 2021 May 31;12:3251. doi: 10.1038/s41467-021-23224-7 (PMC8166981; doi:10.1038/s41467-021-23224-7)
Supplement: Supplementary file 12 — Source Data [file 41467_2021_23224_MOESM12_ESM.xlsx]

## Sheet: Panel_list
SOURCE DATA - Locomotor deficits in a mouse model of ALS are paralleled by loss of V1-interneuron connections onto fast motor neurons
1q	wt SYN: MMP9 vs ErrBeta
1r	wt GlyT2GFP: MMP9 vs ErrBeta
1s	SOD1 SYN: P45-63-84
1t	SOD1 GlyT2GFP: P45-63-84
2a	Weights SOD1 vs wt
2c	NMJ innervation: tibialis anterior
2d	NMJ innervation: lateral gastrocnemius
2e	NMJ innervation: soleus
3b	En1 synapses/motor neurons: MMP9 vs ErrBeta
3g	En1 MMP9: wt vs SOD1
3l	En1 ErrBeta: wt vs SOD1
4d	RNAscope: En1+ neurons
4e	RNAscope: En1 expression
5b	SOD1 over time: performance
5c	SOD1 over time: speed
5d	SOD1 over time: peak acceleration
5e	SOD1 over time: stride length
5f	SOD1 over time: step frequency
6a	SOD1 onset: speed
6b	SOD1 onset: peak acceleration
6c	SOD1 onset: stride length
6d	SOD1 onset: step frequency
6e	SOD1 onset: drag counts
6f	SOD1 onset: drag duration
6g	SOD1: left-right coordination (wt vs pre-symptomatic vs onset)
6h	SOD1: grip strength (P45-60-90-120-140)
6i	CNO: speed
7c	CNO: peak acceleration
7d	CNO: stride length
7e	CNO: step frequency
7f	CNO: drag counts
7g	CNO: drag duration
7h	CNO: left-right coordination
7i	CNO: grip strength
8f	Hip angles: wt
8g	Hip angles: SOD1
8h	Hip angles: before CNO
8i	Hip angles: after CNO
8j	Hip flexion: wt vs SOD1
8k	Hip flexion: CNO
8l	Knee angles: wt
8m	Knee angles: SOD1
8n	Knee angles: before CNO
8o	Knee angles: after CNO
8p	Knee hyperflexion: wt vs SOD1
8q	Knee hyperflexion: CNO
8r	Ankle angles: wt
8s	Ankle angles: SOD1
8t	Ankle angles: before CNO
8u	Ankle angles: after CNO
8v	Ankle hyperflexion: wt vs SOD1
8w	Ankle hyperflexion: CNO
8x	Foot angles: wt
8y	Foot angles: SOD1
8z	Foot angles: before CNO
8aa	Foot angles: after CNO
8ab	Foot hyperflexion: wt vs SOD1
8ac	Foot hyperflexion: CNO
9b	SOD1-CNO: speed
9c	SOD1-CNO: peak acceleration
9d	SOD1-CNO: stride length
9e	SOD1-CNO: step frequency
9f	SOD1-CNO: drag counts
9g	SOD1-CNO: drag duration
9h	SOD1-CNO: left-right coordination
9i	SOD1-CNO: grip strength
S 1a	Weights SOD1;GlyT2GFP
S 1b	Weights SOD1;En1Cre
S 1c	Survival curve
S 1d	SOD1 copy number
S 2c	MN survival
S 2d	MN shrinkage
S 2i	VGLUT2 MMP9: wt vs P45-63
S 2j	VGLUT2 ErrBeta: wt vs P45-63
S 3c	TdT quantification
S 5a	SOD1 4x over time: performance
S 5b	SOD1 4x over time: speed
S 5c	SOD1 4x over time: peak acceleration
S 5d	SOD1 4x over time: stride length
S 5e	SOD1 4x over time: step frequency
S 5f	SOD1 4x onset: speed
S 5g	SOD1 4x onset: peak acceleration
S 5h	SOD1 4x onset: stride length
S 5i	SOD1 4x onset: step frequency
S 5j	SOD1 4x onset: drag counts
S 5k	SOD1 4x onset: drag duration
S 5l	SOD1 4x: left-right coordination (wt vs pre-symptomatic vs onset)
S 5m	Interlimb coordination: SOD1 4x homolateral LH-LF
S 5n	Interlimb coordination: SOD1 4x homolateral RH-RF
S 5o	Interlimb coordination: SOD1 4x diagonal LF-RH
S 5p	Interlimb coordination: SOD1 4x diagonal RF-LH
S 6a	Interlimb coordination: SOD1 homolateral LH-LF
S 6b	Interlimb coordination: SOD1 homolateral RH-RF
S 6c	Interlimb coordination: SOD1 diagonal LF-RH
S 6d	Interlimb coordination: SOD1 diagonal RF-LH
S 6e	Interlimb coordination: CNO homolateral LH-LF
S 6f	Interlimb coordination: CNO homolateral RH-RF
S 6g	Interlimb coordination: CNO diagonal LF-RH
S 6h	Interlimb coordination: CNO diagonal RF-LH
S 6i	Interlimb coordination: SOD1-CNO homolateral LH-LF
S 6j	Interlimb coordination: SOD1-CNO homolateral RH-RF
S 6k	Interlimb coordination: SOD1-CNO diagonal LF-RH
S 6l	Interlimb coordination: SOD1-CNO diagonal RF-LH

## Sheet: 1q
Figure	1q	wt SYN: MMP9 vs ErrBeta (synapses/MN)
MMP9 (FF)	ErrBeta (S)
681.351	482.775
578.615	423.957
551.318	472.633
622.371	444.371
602.742	354.991
851.474	368.006
638.35	462.122
254.474	401.745
313.565	344.122

## Sheet: 1r
Figure	1r	wt GlyT2GFP: MMP9 vs ErrBeta (synapses/MN)
MMP9 (FF)	ErrBeta (S)
370.667	137.544
344.821	182.295
230.727	140.95
361.6	79.4259
182.806	141.334
374.132	101.846
215.25	118.775
153.947	184.684
235.609	197.895

## Sheet: 1s
Figure	1s	SOD1 SYN: P45-63-84 (synaptic density %)
	P45			P63			P84
MMP9 (FF)	41.0542	100	87.9517	44.2294	56.4616	51.5176	30.0305	22.5989	28.2212
ErrBeta (S)	100	97	95	90.4294	87.3243	67.2659	77.9943	100	85.4808

## Sheet: 1t
Figure	1t	SOD1 GlyT2GFP: P45-63-84 (synaptic density %)
	P45			P63			P84
MMP9 (FF)	22.9224	74.9662	55.3963	27.6724	54.8295	24.5371	16.4439	2.54286	10.8282
ErrBeta (S)	65.226	71.4908	83.5677	97.4558	100	79.4044	100	100	85.4808

## Sheet: 2a
Figure	2a	Weights SOD1 vs wt (g)
	wt																SOD1G93A
P45	22	21.3	23.6	21.6	21.4	26	25										24.1	26.3	21.2	24.8	16.6	22.5	23.3	21	24	21	20
P60	25.3	24.5	26.8			28	25										25.9	28.5	26	25.8	22.1	24.6		23	26	22	23
P90	29	27.7	31.2	30	29	28.5	27.5	29	29	28	30	30	29	28.5	28		26.7	30.4	27	25	27	26.9	25					27	27	25	25
P120	30	29.3	33.2	33	30	32.4	31.5	30	30	30	33	31.5	30	31.8	32.3		27	28.3	27	28	28	24						27	28	28	24
P140								33	32	31	35																	26	26	28	24

## Sheet: 2c
Figure	2c	NMJ innervation: tibialis anterior (%)
	Full										Partial										Empty
wt	85.0829	94.4186	100	98.2759	92.7536	96.6184	98.2143	96.0976	96.3918		13.8122	5.11628	0	1.2931	6.76329	2.89855	1.78571	1.95122	3.60825		1.10497	0.465116	0	0.431034	0.483092	0.483092	0	1.95122	0
P45	50.5017	59.9327	82.4916								34.4482	29.2929	8.75421								15.0502	10.7744	8.75421
P63	33.6134	79.5699	70.3271	51.8519							35.7143	14.8387	19.6262	31.6239							30.6723	5.5914	10.0467	16.5242
P84	22.2222	31.7181	61.5385	23							54.321	46.696	22.4359	35.5							23.4568	21.5859	16.0256	41.5

## Sheet: 2d
Figure	2d	NMJ innervation: gastrocnemius (%)
	Full										Partial										Empty
wt	86.2069	96.3636	99.4924	98.1567	92.4528	97.4747	97.0149	91.4286			12.6437	3.63636	0.507614	1.38249	7.54717	2.52525	1.99005	6.66667			1.14943	0	0	0.460829	0	0	0.995025	1.90476
P45	72.103	84.3648	90.9722								15.8798	11.7264	4.51389								12.0172	3.90879	4.51389
P63	30.0448	42.9594	60.6195	54.1516							23.3184	34.1289	27.8761	18.4116							46.6368	22.9117	11.5044	27.4368
P84	58.9041	43.1111	48.1967	19.5							32.8767	38.2222	40.6557	54.5							8.21918	18.6667	11.1475	26

## Sheet: 2e
Figure	2e	NMJ innervation: soleus (%)
	Full										Partial										Empty
wt	92.9577	92.8571	99.5475	99.1379	94.0887	96.1538	88.2653	92.4779			6.57277	7.14286	0.452489	0.862069	5.41872	2.40385	9.69388	7.52212			0.469484	0	0	0	0.492611	1.44231	2.04082	0
P45	74.1525	81.7869	95.6863								23.7288	16.8385	3.13725								2.11864	1.37457	1.17647
P63	87.0536	98.7923	100	100							12.0536	1.20773	0	0							0.892857	0	0	0
P84	62.5	63.5246	63.4021	42.2886							26.5625	26.2295	36.5979	55.2239							10.9375	10.2459	0	2.48756

## Sheet: 3b
Figure	3b	En1 synapses/motor neurons: MMP9 vs ErrBeta
MMP9 (FF)	ErrBeta (S)
55.8841	38.1739
49.9878	36.7696
58.0704	42.7603
52.3333	19.6768
29.625	28.8621

[truncated: 94 more sheets: 3g, 3l, 4d, 4e, 5b, 5c, 5d, 5e, 5f, 6a, 6b, 6c, 6d, 6e, 6f, 6g, 6h, 7b, 7c, 7d …]
